# Supplementary material for: ABA Biosynthesis- and Signaling-Related Gene Expression Differences between Sweet Cherry Fruits Suggest Attenuation of ABA Pathway in Bicolored Cultivars
Source: Plants (Basel). 2023 Jun 29;12(13):2493. doi: 10.3390/plants12132493 (PMC10346923; doi:10.3390/plants12132493)
Supplement: Supplementary file 1 [file plants-12-02493-s001.zip]

Archive with 1 entries (1 files):
- plants-2434183-supplementary.pdf
